# Supplementary material for: Frequency, mutual exclusivity and clinical associations of myositis autoantibodies in a combined European cohort of idiopathic inflammatory myopathy patients
Source: J Autoimmun. 2019 Jul;101:48–55. doi: 10.1016/j.jaut.2019.04.001 (PMC6580360; doi:10.1016/j.jaut.2019.04.001)
Supplement: Multimedia component 1 [file mmc1.xml]

<?xml version="1.0" encoding="UTF-8" standalone="no"?><data:data><datasets><author>n.j.mchugh@bath.ac.uk</author><type>0</type><dataset><value>1</value><reason>Data will be made available on request</reason><comments/></dataset></datasets></data:data>
